# Supplementary material for: Interaction between Bacteria and the Immune System for Cancer Immunotherapy: The α-GalCer Alliance
Source: Int J Mol Sci. 2022 May 24;23(11):5896. doi: 10.3390/ijms23115896 (PMC9180740; doi:10.3390/ijms23115896)
Supplement: Supplementary file 1 [file ijms-23-05896-s001.zip]

Archive with 1 entries (1 files):
- ijms-1737278-supplementary.pdf
